# Supplementary material for: Hybridization between an endangered freshwater fish and an introduced congeneric species and consequent genetic introgression
Source: PLoS One. 2019 Feb 14;14(2):e0212452. doi: 10.1371/journal.pone.0212452 (PMC6375628; doi:10.1371/journal.pone.0212452)
Supplement: S1 Table — (XLSX) [file pone.0212452.s001.xlsx]

## Sheet: Sheet1
	Structure analysis				NewHybrids							mtDNA	Geometric morphometrics		Meristic characters		sample information						microsatellite locus
ID	T_lan	T_lim	Genotyping	integrated	1.000/0.000/0.000/0.000	0.000/0.000/0.000/1.000	0.000/0.500/0.500/0.000	0.250/0.250/0.250/0.250	0.500/0.250/0.250/0.000	0.000/0.250/0.250/0.500	Genotyping	Genotyping	PC1	PC2	Number of lateral line scales	Number of anal fin soft rays	Sex	Standard length (mm)	River/stream	Collection date	Locality	Distancefrom the river mouth(m)	RC363	RC317A	Rser02	Rser10	Rser07	Rser03
KTR03_01	0.99	0.01	T_lan	T_lan	0.99605	0	0	0.0016	0.00235	0	T_lan	T_lan	0.033521	0.0172787	37	10	M	41.4	Kunichi	2011.9.15	33.798256,132.709394	1626	235251	173175	184186	198200	218226	244244
KTR03_02	0.99	0.01	T_lan	T_lan	0.99588	0	0	0.00224	0.00188	0	T_lan	T_lan	0.0443613	-0.00226771	38	10	M	45.4	Kunichi	2011.9.15	33.798256,132.709394	1626	249249	177177	184184	198198	220220	244244
KTR03_03	0.994	0.006	T_lan	T_lan	0.99922	0	0	0.00018	0.0006	0	T_lan	T_lan	0.0195643	-0.010455	38	10	M	51.5	Kunichi	2011.9.15	33.798256,132.709394	1626	261263	167175	184186	198198	218228	244246
KTR03_04	0.993	0.007	T_lan	T_lan	0.99902	0	0	0.00025	0.00072	0	T_lan	T_lan	0.0524571	0.00376943	37	10	M	45.1	Kunichi	2011.9.15	33.798256,132.709394	1626	235261	159159	184184	198202	218228	244244
KTR03_05	0.988	0.012	T_lan	T_lan	0.99204	0	0	0.00505	0.00291	0	T_lan	T_lan	0.0240101	-0.00574227	38	10	M	52.4	Kunichi	2011.9.15	33.798256,132.709394	1626	235235	0	184184	198200	218220	244246
KTR03_06	0.993	0.007	T_lan	T_lan	0.99893	0	0	0.00032	0.00075	0	T_lan	T_lan	0.0321649	0.000235311	39	10	M	46.3	Kunichi	2011.9.15	33.798256,132.709394	1626	241251	0	184186	198198	226228	244246
KTR03_07	0.991	0.009	T_lan	T_lan	0.99687	0	0	0.00143	0.0017	0	T_lan	T_lan	0.0275235	0.00675347	37	10	M	50.1	Kunichi	2011.9.15	33.798256,132.709394	1626	241245	175177	186186	198202	220220	244244
KTR03_08	0.994	0.006	T_lan	T_lan	0.99924	0	0	0.00019	0.00057	0	T_lan	T_lan	0.0225844	-0.016539	38	10	F	57.2	Kunichi	2011.9.15	33.798256,132.709394	1626	245251	161161	184184	198198	218232	244244
KTR03_09	0.99	0.01	T_lan	T_lan	0.99718	0	0	0.00119	0.00163	0	T_lan	T_lan	0.0218627	0.00577096	39	10	M	54.8	Kunichi	2011.9.15	33.798256,132.709394	1626	233245	181181	184186	198200	220228	244246
KTR03_10	0.991	0.009	T_lan	T_lan	0.99668	0	0	0.00146	0.00185	0	T_lan	T_lan	0.0308258	-0.0144067	37	10	M	57.5	Kunichi	2011.9.15	33.798256,132.709394	1626	235251	161177	184186	198200	220222	244246
KTR03_11	0.994	0.006	T_lan	T_lan	0.99934	0	0	0.00015	0.00051	0	T_lan	T_lan	0.0306038	-0.00925442	36	10	M	53.4	Kunichi	2011.9.15	33.798256,132.709394	1626	251257	159161	186186	198200	222232	244244
KTR03_12	0.989	0.011	T_lan	T_lan	0.99453	0	0	0.00304	0.00243	0	T_lan	T_lan	0.0263139	0.0334392	37	10	M	51.2	Kunichi	2011.10.26	33.798256,132.709394	1626	235241	167167	184184	200202	220220	244246
KTR03_13	0.9911	0.0089	T_lan	T_lan	0.9981	0	0	0.00069	0.00121	0	T_lan	T_lan	0.0306971	0.0342982	37	10	M	44.6	Kunichi	2011.10.26	33.798256,132.709394	1626	241259	167173	184186	198200	232232	244244
KTR03_14	0.992	0.008	T_lan	T_lan	0.99797	0	0	0.00077	0.00126	0	T_lan	T_lan	0.0255803	0.0273887	36	10	F	45.6	Kunichi	2011.10.26	33.798256,132.709394	1626	259261	0	186186	200200	220228	244244
KTR03_15	0.994	0.006	T_lan	T_lan	0.99948	0	0	0.0001	0.00042	0	T_lan	T_lan	0.026923	0.0262182	37	11	M	40.8	Kunichi	2011.10.26	33.798256,132.709394	1626	231231	159159	186186	198200	222228	244246
KTR03_16	0.989	0.011	T_lan	T_lan	0.99552	0	0	0.00237	0.00211	0	T_lan	T_lan	0.0402501	0.0292588	36	10	F	43.6	Kunichi	2011.10.26	33.798256,132.709394	1626	235247	171179	184184	198202	220222	244244
KTR03_17	0.992	0.008	T_lan	T_lan	0.99738	0	0	0.00104	0.00158	0	T_lan	T_lan	0.0380327	0.0050691	36	10	M	42.4	Kunichi	2011.10.26	33.798256,132.709394	1626	243245	167179	186186	198202	220226	244246
KTR03_18	0.99	0.01	T_lan	T_lan	0.99546	0	0	0.00237	0.00216	0	T_lan	T_lan	0.0272083	0.0344827	36	10	M	43.8	Kunichi	2011.10.26	33.798256,132.709394	1626	235243	161167	184186	198198	220222	244246
KTR03_19	0.992	0.008	T_lan	T_lan	0.99775	0	0	0.00097	0.00128	0	T_lan	T_lan	0.0349605	0.0310994	35	10	F	48.4	Kunichi	2011.10.26	33.798256,132.709394	1626	0	167167	186186	198200	214232	244246
KTR04_01	0.987	0.013	T_lan	T_lan	0.99208	0	0	0.00417	0.00375	0	T_lan	T_lan	0.0165902	-0.00724095	39	10	M	60.4	Kunichi	2011.9.15	33.799611,132.712816	1964	247261	167173	186186	198202	218228	244244
KTR04_02	0.993	0.007	T_lan	T_lan	0.99852	0	0	0.00048	0.001	0	T_lan	T_lan	0.0283384	-0.000686152	38	10	M	58.4	Kunichi	2011.9.15	33.799611,132.712816	1964	261263	161165	186186	198198	218220	244246
KTR04_03	0.9907	0.0093	T_lan	T_lan	0.99651	0	0	0.00177	0.00171	0	T_lan	T_lan	0.0402742	0.0076131	37	10	M	49.4	Kunichi	2011.9.15	33.799611,132.712816	1964	0	161161	184186	200200	220220	244244
KTR04_04	0.993	0.007	T_lan	T_lan	0.99857	0	0	0.0005	0.00093	0	T_lan	T_lan	0.0406483	-0.00824941	36	10	M	44.6	Kunichi	2011.9.15	33.799611,132.712816	1964	241263	177177	184186	198198	218226	244246
KTR05_01	0.99	0.01	T_lan	T_lan	0.99577	0	0	0.0018	0.00242	0	T_lan	T_lan	0.0344179	-0.00711539	36	10	M	51.2	Kunichi	2011.9.14	33.799678,132.719666	2608	233237	161167	186186	198198	220224	244244
KTR05_02	0.98	0.02	T_lan	T_lan	0.97637	0	0.0001	0.01396	0.00956	1e-05	T_lan	T_lan	0.0213287	0.000235272	36	10	M	43.8	Kunichi	2011.9.14	33.799678,132.719666	2608	233241	167179	186188	198198	220222	244244
KTR06_01	0.9462	0.0538	T_lan	T_lan	0.88955	0	0.00024	0.08127	0.0289	4e-05	T_lan	T_lan	0.0424932	-0.0178794	36	10	M	42.9	Kunichi	2011.9.14	33.79978,132.72377	2994	233237	0	184186	198198	0	244254
KTR06_02	0.9579	0.0421	T_lan	T_lan	0.9285	0	0.00011	0.04795	0.02341	2e-05	T_lan	T_lan	0.0383715	-0.00585614	38	10	F	39.2	Kunichi	2011.9.14	33.79978,132.72377	2994	233237	165167	186186	200202	218218	244254
KTR06_03	0.013	0.987	T_lim	T_lim	0	0.97676	0	0.00683	0	0.0164	T_lim	T_lim	-0.0275434	-0.00568729	33	10	M	39.4	Kunichi	2011.9.15	33.79978,132.72377	2994	233233	167173	188212	210214	220220	244254
KTR06_04	0.018	0.982	T_lim	T_lim	0	0.96523	0	0.01224	0	0.02254	T_lim	T_lim	-0.0317126	-0.0115792	34	11	F	43.4	Kunichi	2011.9.15	33.79978,132.72377	2994	233247	167169	196212	214218	218218	244260
KTR06_05	0.989	0.011	T_lan	T_lan	0.9943	0	0	0.00285	0.00285	0	T_lan	T_lan	0.0382888	-0.00053001	37	10	M	45.8	Kunichi	2011.9.15	33.79978,132.72377	2994	231233	159167	184184	198198	220220	244246
KTR06_06	0.992	0.008	T_lan	T_lan	0.99772	0	0	0.00097	0.00131	0	T_lan	T_lan	0.0263977	-0.00195291	38	11	F	48.1	Kunichi	2011.9.15	33.79978,132.72377	2994	231249	167167	184186	200200	220222	244244
KTR06_07	0.988	0.012	T_lan	T_lan	0.99261	0	0	0.00407	0.00331	0	T_lan	T_lan	0.0477793	-0.0183892	37	10	M	48.8	Kunichi	2011.9.15	33.79978,132.72377	2994	247263	167167	186186	200202	218220	244244
KTR06_a	0.021	0.979	T_lim	T_lim	0	0.96082	0	0.01964	0	0.01953	T_lim	T_lim	-0.0327261	0.0259084	33	12	M	61.8	Kunichi	2008_2011BREED	33.79978,132.72377	2994	247247	169177	206212	214214	220220	244244
KTR06_b	0.5708	0.4292	Hyb	Hyb	0.00062	0.00047	0.12726	0.73179	0.08872	0.05115	F2	T_lim	-0.0137832	0.0390212	34	11	F	70.7	Kunichi	2008_2011BREED	33.79978,132.72377	2994	233253	169181	186186	200214	220222	244254
KTR06_c	0.9926	0.0074	T_lan	T_lan	0.99835	0	0	0.00057	0.00107	0	T_lan	T_lan	0.0251936	0.0275736	36	10	F	83.2	Kunichi	2008_2011BREED	33.79978,132.72377	2994	241245	167179	184184	198200	220222	244246
KTR06_d	0.4582	0.5418	Hyb	Hyb	0	0.00094	0.25651	0.5521	0.04005	0.1504	F2	T_lim	-0.0145649	0.035139	34	10	M	85.4	Kunichi	2008_2011BREED	33.79978,132.72377	2994	235247	165177	186210	200214	220232	244260
KTR06_e	0.982	0.018	T_lan	T_lan	0.98209	0	1e-05	0.01306	0.00485	0	T_lan	T_lan	0.0269615	0.0465798	37	10	F	77	Kunichi	2008_2011BREED	33.79978,132.72377	2994	247253	167171	184186	198198	220228	244244
KTR06_f	0.993	0.007	T_lan	T_lan	0.99853	0	0	0.00045	0.00102	0	T_lan	T_lan	0.0313637	0.02355	35	9	M	88.2	Kunichi	2008_2011BREED	33.79978,132.72377	2994	251263	167171	186186	198198	220228	244244
KTR08_01	0.0556	0.9444	T_lim	T_lim	0	0.53182	0.00011	0.17188	0	0.29618	T_lim	T_lim	-0.0170774	-2.71545e-05	35	10	M	38.9	Kunichi	2011.9.26	33.799049,132.733845	3934	233247	167167	190212	198214	216220	254262
KTR08_02	0.0073	0.9927	T_lim	T_lim	0	0.99509	0	0.00081	0	0.0041	T_lim	T_lim	-0.0280472	0.00807009	35	11	M	43.8	Kunichi	2011.9.26	33.799049,132.733845	3934	233247	167173	196204	214214	220220	260262
KTR08_03	0.0176	0.9824	T_lim	T_lim	0	0.96753	0	0.0071	0	0.02538	T_lim	T_lim	-0.016122	-0.021969	32	11	F	39.8	Kunichi	2011.9.26	33.799049,132.733845	3934	235247	163169	198206	212218	216220	254262
KTR13_01	0.6967	0.3033	Hyb	Hyb	0.0055	5e-05	0.08682	0.75931	0.11954	0.02878	F2	T_lim	-0.0132158	-0.00968089	36	10	F	64.5	Kunichi	2011.10.5	33.7944,132.748312	5505	233245	167179	186186	198226	220220	244260
KTR13_02	0.989	0.011	T_lan	T_lan	0.99408	0	0	0.00296	0.00296	0	T_lan	T_lan	0.0246894	-0.00648007	38	10	F	60.7	Kunichi	2011.10.5	33.7944,132.748312	5505	233237	167167	184186	200200	220228	244244
KTR13_03	0.9049	0.0951	T_lan	T_lan	0.75961	4e-05	0.00042	0.20339	0.0363	0.00023	T_lan	T_lan	0.0221809	-0.0124852	38	9	F	53.8	Kunichi	2011.10.5	33.7944,132.748312	5505	233247	165167	186186	198198	218220	244254
KTR13_04	0.0132	0.9868	T_lim	T_lim	0	0.97775	0	0.00586	0	0.0164	T_lim	T_lim	-0.0511582	-0.0386241	34	11	M	64.5	Kunichi	2011.10.5	33.7944,132.748312	5505	233247	169177	210210	214214	218220	244260
KTR13_05	0.0061	0.9939	T_lim	T_lim	0	0.99704	0	0.00032	0	0.00264	T_lim	T_lim	-0.0342989	0.0143475	35	11	M	51.8	Kunichi	2011.10.5	33.7944,132.748312	5505	235247	169173	212214	210214	216220	260262
KTR13_06	0.991	0.009	T_lan	T_lan	0.99729	0	0	0.00127	0.00144	0	T_lan	T_lan	0.0108201	0.0258343	37	10	F	56.4	Kunichi	2011.10.5	33.7944,132.748312	5505	243243	159175	184186	196198	218218	246246
KTR13_07	0.2986	0.7014	Hyb	Hyb	0	0.04432	0.00793	0.77029	0.00263	0.17482	F2	T_lim	6.89764e-05	-0.01521	35	10	M	58.8	Kunichi	2011.10.5	33.7944,132.748312	5505	233243	169169	186186	198212	216220	244262
KTR13_08	0.0085	0.9915	T_lim	T_lim	0	0.99316	0	0.00126	0	0.00557	T_lim	T_lim	-0.0474635	-0.0214579	34	10	M	54.4	Kunichi	2011.10.5	33.7944,132.748312	5505	233247	167169	196198	210218	218220	254254
KTR13_09	0.0276	0.9724	T_lim	T_lim	0	0.93325	1e-05	0.02643	0	0.04031	T_lim	T_lim	-0.0355655	0.00482506	32	10	M	56	Kunichi	2011.10.5	33.7944,132.748312	5505	247255	167177	186188	212212	216218	254262
KTR13_10	0.991	0.009	T_lan	T_lan	0.99702	0	0	0.00118	0.0018	0	T_lan	T_lan	0.030848	0.0048683	37	10	M	55.4	Kunichi	2011.10.5	33.7944,132.748312	5505	233237	161167	184186	198198	222222	244246
KTR13_11	0.991	0.009	T_lan	T_lan	0.99752	0	0	0.00105	0.00143	0	T_lan	T_lan	0.0195575	0.0023363	38	10	M	64	Kunichi	2011.10.5	33.7944,132.748312	5505	235237	175175	186186	198198	220220	244246
KTR13_12	0.989	0.011	T_lan	T_lan	0.99442	0	0	0.00267	0.00291	0	T_lan	T_lan	0.0228827	-0.00150992	36	10	M	53.7	Kunichi	2011.10.5	33.7944,132.748312	5505	233241	167167	184186	198198	220232	244244
KTR13_13	0.1248	0.8752	T_lim	T_lim	0	0.55359	0.00015	0.35543	6e-05	0.09076	T_lim	T_lim	-0.0112055	-0.0311335	34	11	M	57	Kunichi	2011.10.5	33.7944,132.748312	5505	233233	173173	186186	210212	216222	244260
KTR13_14	0.0089	0.9911	T_lim	T_lim	0	0.99291	0	0.00131	0	0.00578	T_lim	T_lim	-0.0401484	-0.0165823	36	11	M	49	Kunichi	2011.10.5	33.7944,132.748312	5505	233255	167169	198198	214214	220222	254262
KTR13_15	0.993	0.007	T_lan	T_lan	0.99884	0	0	0.00031	0.00084	0	T_lan	T_lan	0.0181681	-0.0108566	37	10	F	67.2	Kunichi	2011.10.5	33.7944,132.748312	5505	231241	167175	186186	198198	220228	244246
KTR13_16	0.3028	0.6972	Hyb	Hyb	0	0.02376	0.17409	0.51549	0.00966	0.27699	F2	T_lim	-0.0174807	-0.0015263	36	11	F	50.4	Kunichi	2011.10.5	33.7944,132.748312	5505	233247	167177	186196	198214	216220	246254
KTR13_17	0.985	0.015	T_lan	T_lan	0.98782	0	1e-05	0.00799	0.00418	0	T_lan	T_lan	0.0249339	0.0257305	36	10	M	54.5	Kunichi	2011.10.5	33.7944,132.748312	5505	233245	167167	186186	198198	220220	244246
KTR13_18	0.012	0.988	T_lim	T_lim	0	0.98221	0	0.00424	0	0.01355	T_lim	T_lim	-0.0345756	-0.0216086	35	10	F	50.4	Kunichi	2011.10.5	33.7944,132.748312	5505	233247	165169	204206	214214	220220	244262
KTR13_19	0.007	0.993	T_lim	T_lim	0	0.99655	0	0.00039	0	0.00306	T_lim	T_lim	-0.0238403	-0.00205799	36	10	M	49.8	Kunichi	2011.10.5	33.7944,132.748312	5505	233247	167169	196206	214214	216220	254260
KTR13_20	0.007	0.993	T_lim	T_lim	0	0.99585	0	0.00053	0	0.00361	T_lim	T_lim	-0.0235974	-0.034303	33	11	M	41.4	Kunichi	2011.10.5	33.7944,132.748312	5505	233235	167169	196198	210214	216220	254260
KTR13_21	0.0339	0.9661	T_lim	T_lim	0	0.89964	0	0.04571	0	0.05465	T_lim	T_lim	-0.0273678	0.00927236	33	11	M	47.2	Kunichi	2011.10.5	33.7944,132.748312	5505	233243	167177	186196	210214	220222	260262
KTR13_22	0.2166	0.7834	Hyb	Hyb	0.00289	0.30618	0.00899	0.43248	0.01206	0.23739	unknown_hybrid	T_lan	-0.00573925	-0.0144684	36	11	M	54.9	Kunichi	2011.10.5	33.7944,132.748312	5505	233233	167167	182182	198214	0	0
SSF01_01	0.992	0.008	T_lan	T_lan	0.99798	0	0	0.00077	0.00125	0	T_lan	T_lan	0.0227935	0.0103957	37	10	F	67.28	Kunichi	2011.5.2	33.793555,132.750624	5735	241241	0	186186	198200	220226	244244
SSF01_02	0.989	0.011	T_lan	T_lan	0.99452	0	0	0.00286	0.00262	0	T_lan	T_lan	0.0178503	0.0262433	36	10	M	79.28	Kunichi	2011.5.2	33.793555,132.750624	5735	235247	159167	186186	200200	220228	244246
SSF01_03	0.993	0.007	T_lan	T_lan	0.99883	0	0	0.00037	0.00081	0	T_lan	T_lan	0.0341647	0.00993293	38	10	F	54.99	Kunichi	2011.5.2	33.793555,132.750624	5735	241261	167167	186186	198200	214218	244246
SSF01_05	0.5621	0.4379	Hyb	Hyb	0.00035	3e-05	0.01295	0.88927	0.08963	0.00777	F2	T_lan	-0.0048309	0.0248514	35	11	F	44.4	Kunichi	2011.5.2	33.793555,132.750624	5735	247247	171171	184196	198226	220220	246254
SSF01_06	0.019	0.981	T_lim	T_lim	0	0.9786	0	0.00971	0	0.01169	T_lim	T_lim	-0.0379166	0.0242683	34	11	F	48	Kunichi	2011.5.2	33.793555,132.750624	5735	251251	167173	196206	210210	216216	254262
SSF01_07	0.0384	0.9616	T_lim	Hyb	0	0.87503	0	0.02677	0	0.0982	T_lim	T_lan	-0.0271918	0.0386011	33	10	M	40.4	Kunichi	2011.5.2	33.793555,132.750624	5735	243247	169169	196210	210212	220220	246254
SSF01_08	0.01	0.99	T_lim	T_lim	0	0.98969	0	0.00187	0	0.00844	T_lim	T_lim	-0.0430663	0.0170449	35	10	M	52.8	Kunichi	2011.5.2	33.793555,132.750624	5735	247247	169169	210210	214214	220220	244254
SSF01_09	0.007	0.993	T_lim	T_lim	0	0.99598	0	0.00055	0	0.00347	T_lim	T_lim	-0.0361056	0.0271321	35	11	M	47.4	Kunichi	2011.5.2	33.793555,132.750624	5735	233247	169169	196206	214214	218220	260262
SSF01_10	0.008	0.992	T_lim	T_lim	0	0.9935	0	0.00128	0	0.00522	T_lim	T_lim	-0.0325499	0.0230841	33	11	M	49.8	Kunichi	2011.5.2	33.793555,132.750624	5735	235235	167169	196204	210214	220220	254260
SSF01_11	0.0911	0.9089	T_lim	Hyb	0	0.30521	0.0007	0.32962	1e-05	0.36446	unknown_hybrid	T_lim	-0.0149856	0.0287245	36	11	M	44.6	Kunichi	2011.6.9	33.793555,132.750624	5735	243247	167169	196206	200210	216220	244260
SSF01_12	0.0069	0.9931	T_lim	T_lim	0	0.99683	0	0.00035	0	0.00282	T_lim	T_lim	-0.0345613	0.0345778	35	10	M	38.6	Kunichi	2011.6.9	33.793555,132.750624	5735	233233	169177	196206	210214	216220	254260
SSF01_13	0.007	0.993	T_lim	T_lim	0	0.99591	0	0.00046	0	0.00363	T_lim	T_lim	-0.04946	0.0202536	34	12	M	71.2	Kunichi	2011.6.9	33.793555,132.750624	5735	233247	169173	204206	210214	216222	260260
SSF01_14	0.012	0.988	T_lim	T_lim	0	0.98124	0	0.00491	0	0.01385	T_lim	T_lim	-0.0455558	-0.00641239	34	11	M	59.6	Kunichi	2011.6.9	33.793555,132.750624	5735	233247	167173	196196	214214	220220	244254
SSF01_15	0.006	0.994	T_lim	T_lim	0	0.99781	0	0.00019	0	0.002	T_lim	T_lim	-0.0408024	0.0238615	33	10	M	55.6	Kunichi	2011.6.9	33.793555,132.750624	5735	247247	169169	198210	210214	216220	254260
SSF01_16	0.4553	0.5447	Hyb	Hyb	8e-05	0.00039	0.01129	0.87234	0.00964	0.10626	F2	T_lim	-0.0121285	-0.0068245	33	11	M	69.8	Kunichi	2011.6.9	33.793555,132.750624	5735	247247	169169	186186	198210	220228	244254
SSF01_17	0.0089	0.9911	T_lim	T_lim	0	0.99249	0	0.00171	0	0.0058	T_lim	T_lim	-0.0188014	0.00248933	36	12	F	43.4	Kunichi	2011.6.9	33.793555,132.750624	5735	233233	167177	188204	210214	220220	254260
SSF01_18	0.008	0.992	T_lim	T_lim	0	0.994	0	0.0011	0	0.00489	T_lim	T_lim	-0.0202542	0.0218851	35	10	F	45.4	Kunichi	2011.6.9	33.793555,132.750624	5735	233243	167167	204206	214214	216220	254260
SSF01_19	0.007	0.993	T_lim	T_lim	0	0.99665	0	0.00033	0	0.00301	T_lim	T_lim	-0.0313572	0.0283989	34	11	M	43.6	Kunichi	2011.6.9	33.793555,132.750624	5735	247255	169169	196198	210210	216218	254262
SSF01_20	0.008	0.992	T_lim	T_lim	0	0.99454	0	0.0009	0	0.00457	T_lim	T_lim	-0.0425634	0.0181238	35	11	M	60	Kunichi	2011.6.9	33.793555,132.750624	5735	243247	167169	206206	212218	220220	262262
SSF01_21	0.008	0.992	T_lim	T_lim	0	0.99347	0	0.00125	0	0.00528	T_lim	T_lim	-0.040592	0.0140138	35	11	F	55.8	Kunichi	2011.6.9	33.793555,132.750624	5735	243243	167169	210214	210214	220220	254260
SSF01_22	0.007	0.993	T_lim	T_lim	0	0.99525	0	0.00074	0	0.00401	T_lim	T_lim	-0.0251649	-0.00227864	34	10	M	44.2	Kunichi	2011.6.9	33.793555,132.750624	5735	0	169173	188190	212214	216220	254260
SSF01_23	0.008	0.992	T_lim	T_lim	0	0.99381	0	0.00117	0	0.00501	T_lim	T_lim	-0.0403164	0.00276096	32	11	M	53.4	Kunichi	2011.6.9	33.793555,132.750624	5735	243247	167173	198210	226226	220220	254260
SSF01_24	0.992	0.008	T_lan	T_lan	0.99811	0	0	0.00062	0.00127	0	T_lan	T_lan	0.030671	0.00115956	37	10	M	56.6	Kunichi	2011.9.27	33.793555,132.750624	5735	247261	179179	186186	198198	218218	244246
SSF01_25	0.987	0.013	T_lan	T_lan	0.99269	0	0	0.00388	0.00344	0	T_lan	T_lan	0.0369536	0.0165247	39	10	M	53.6	Kunichi	2011.9.27	33.793555,132.750624	5735	0	157173	184186	198198	220222	246246
FTF_01	0.007	0.993	T_lim	T_lim	0	0.99641	0	0.00042	0	0.00317	T_lim	T_lim	-0.0605539	-0.0107204	33	12	M	64.5	Koyori	2011.5.2	33.7865,132.741178	5666	233247	167169	210210	210214	216220	242254
FTF_02	0.0101	0.9899	T_lim	T_lim	0	0.98742	0	0.0036	0	0.00897	T_lim	T_lim	-0.0256938	-0.0058361	33	11	NA	32	Koyori	2011.5.2	33.7865,132.741178	5666	233235	167169	206214	0	220220	242260
FTF_03	0.008	0.992	T_lim	T_lim	0	0.99451	0	0.00089	0	0.0046	T_lim	T_lim	-0.0415316	0.0169917	35	11	M	58.8	Koyori	2011.5.2	33.7865,132.741178	5666	0	167169	196210	212214	216220	254262
FTF_04	0.007	0.993	T_lim	T_lim	0	0.99577	0	0.00055	0	0.00368	T_lim	T_lim	-0.0511883	-0.00305152	32	11	F	57.6	Koyori	2011.5.2	33.7865,132.741178	5666	235247	167169	206214	210210	216220	254262
FTF_05	0.0366	0.9634	T_lim	T_lim	0	0.87361	0.0001	0.04983	0	0.07645	T_lim	T_lim	-0.0527544	-0.010504	35	11	M	68.2	Koyori	2011.5.2	33.7865,132.741178	5666	233247	167169	186210	210210	220220	244260
FTF_06	0.007	0.993	T_lim	T_lim	0	0.99651	0	0.00046	0	0.00303	T_lim	T_lim	-0.0358027	0.00591639	33	11	F	50.6	Koyori	2011.5.2	33.7865,132.741178	5666	233235	169169	196206	214218	220220	254254
FTF_07	0.007	0.993	T_lim	T_lim	0	0.99654	0	0.00036	0	0.0031	T_lim	T_lim	-0.0595837	0.00601152	34	12	M	62.4	Koyori	2011.5.2	33.7865,132.741178	5666	233233	169169	206206	210214	216218	254254
FTF_08	0.007	0.993	T_lim	T_lim	0	0.9961	0	0.00044	0	0.00346	T_lim	T_lim	-0.0405974	0.0356589	32	11	F	50.8	Koyori	2011.5.2	33.7865,132.741178	5666	247247	169173	198206	212226	216218	254260
FTF_09	0.015	0.985	T_lim	T_lim	0	0.97166	0	0.00894	0	0.01939	T_lim	T_lim	-0.030523	0.0112703	35	10	F	41.2	Koyori	2011.5.2	33.7865,132.741178	5666	247247	167173	190206	210214	218220	244254
FTF_10	0.007	0.993	T_lim	T_lim	0	0.99649	0	0.00044	0	0.00307	T_lim	T_lim	-0.0499173	0.00355315	32	11	M	46.2	Koyori	2011.5.2	33.7865,132.741178	5666	233243	173173	196210	210210	216220	254254
KYR14_01	0.982	0.018	T_lan	T_lan	0.98155	0	1e-05	0.01389	0.00455	0	T_lan	T_lan	0.0311635	-0.00532786	37	10	F	52.4	Koyori	2011.9.27	33.797578,132.717687	2531	247247	177177	186186	198200	222222	244244
KYR14_02	0.988	0.012	T_lan	T_lan	0.99348	0	0	0.00385	0.00267	0	T_lan	T_lan	0.0434364	0.00472439	38	9	F	50.6	Koyori	2011.9.27	33.797578,132.717687	2531	233243	165165	186186	198198	222228	244246
KYR14_03	0.0246	0.9754	T_lim	T_lim	0	0.93878	0	0.02353	0	0.03768	T_lim	T_lim	-0.0316454	-0.00160117	33	10	M	41.1	Koyori	2011.9.27	33.797578,132.717687	2531	247251	167173	208210	210214	220220	244254
KYR14_04	0.993	0.007	T_lan	T_lan	0.9989	0	0	0.0003	0.0008	0	T_lan	T_lan	0.0428378	-0.0134392	39	10	F	60.2	Koyori	2011.9.27	33.797578,132.717687	2531	235241	161161	186186	198200	218224	244244
KYR14_05	0.9938	0.0062	T_lan	T_lan	0.99906	0	0	0.00025	0.00069	0	T_lan	T_lan	0.0374779	-0.0197219	36	10	M	58.4	Koyori	2011.9.27	33.797578,132.717687	2531	231237	159167	186186	198200	222226	244244
KYR14_06	0.01	0.99	T_lim	T_lim	0	0.98981	0	0.0018	0	0.00838	T_lim	T_lim	-0.0258416	-0.0328758	35	11	M	40	Koyori	2011.9.27	33.797578,132.717687	2531	233247	169169	196210	210214	220220	244262
KYR14_07	0.9857	0.0143	T_lan	T_lan	0.98821	0	1e-05	0.00751	0.00428	0	T_lan	T_lan	0.0220815	-0.0139228	36	10	M	55	Koyori	2011.9.27	33.797578,132.717687	2531	233237	167167	186186	198200	220220	244244
KYR14_08	0.992	0.008	T_lan	T_lan	0.99825	0	0	0.00055	0.0012	0	T_lan	T_lan	0.0247637	0.0182156	36	10	M	48.8	Koyori	2011.9.27	33.797578,132.717687	2531	233239	171171	184184	198198	222222	244246
KYR14_09	0.008	0.992	T_lim	T_lim	0	0.99389	0	0.00116	0	0.00495	T_lim	T_lim	-0.0412	-0.0109373	34	11	M	42.2	Koyori	2011.9.27	33.797578,132.717687	2531	235247	167167	204206	210210	216220	254262
KYR14_10	0.993	0.007	T_lan	T_lan	0.99871	0	0	0.00036	0.00093	0	T_lan	T_lan	0.0314665	0.011944	36	10	F	52	Koyori	2011.9.27	33.797578,132.717687	2531	233251	171171	186186	198198	226226	244246
KYR14_11	0.99	0.01	T_lan	T_lan	0.996	0	0	0.00186	0.00214	0	T_lan	T_lan	0.0364655	0.0140457	37	10	M	49.2	Koyori	2011.9.27	33.797578,132.717687	2531	233251	167167	186186	198198	214218	244246
KYR14_12	0.9876	0.0124	T_lan	T_lan	0.9913	0	0	0.00564	0.00305	0	T_lan	T_lan	0.0269337	-0.00684244	37	10	M	49.6	Koyori	2011.9.27	33.797578,132.717687	2531	0	167167	186186	198200	220220	244246
KYR15_01	0.992	0.008	T_lan	T_lan	0.99767	0	0	0.00095	0.00138	0	T_lan	T_lan	0.0351046	0.00991662	36	10	M	47.4	Koyori	2011.9.29	33.79403,132.720369	3037	251251	0	184184	198208	220228	244246
KYR15_02	0.0535	0.9465	T_lim	T_lim	0	0.6776	0	0.1239	0	0.1985	T_lim	T_lim	-0.0402041	-0.0035266	32	9	M	46.4	Koyori	2011.9.29	33.79403,132.720369	3037	233243	167173	184206	210214	218220	260260
KYR15_03	0.008	0.992	T_lim	T_lim	0	0.99478	0	0.00086	0	0.00436	T_lim	T_lim	-0.0346081	-0.0179428	34	10	M	42.6	Koyori	2011.9.29	33.79403,132.720369	3037	243247	169177	190212	210214	220220	254254
KYR15_04	0.021	0.979	T_lim	T_lim	0	0.96409	0	0.01343	0	0.02248	T_lim	T_lim	-0.0145546	-0.00433158	34	11	M	40	Koyori	2011.9.29	33.79403,132.720369	3037	247253	167177	190214	212218	218220	254254
KYR15_05	0.8828	0.1172	T_lan	T_lan	0.53885	0	0.00016	0.40087	0.06005	7e-05	T_lan	T_lan	0.0297631	-0.00412261	36	10	M	43.6	Koyori	2011.9.29	33.79403,132.720369	3037	247247	167169	184186	198200	220222	244246
KYR16_01	0.7274	0.2726	Hyb	Hyb	0.0203	0	0.00136	0.84909	0.12887	0.00037	F2	T_lan	-0.0201226	-0.0172446	35	11	F	58.4	Koyori	2011.9.29	33.791774,132.723105	3465	247247	167169	184186	198198	218232	246260
KYR16_02	0.994	0.006	T_lan	T_lan	0.99954	0	0	8e-05	0.00038	0	T_lan	T_lan	0.0327124	-0.0246635	35	10	M	48.4	Koyori	2011.9.29	33.791774,132.723105	3465	251263	171171	184186	198198	226228	244246
KYR16_03	0.9817	0.0183	T_lan	T_lan	0.98498	0	1e-05	0.0106	0.00441	0	T_lan	T_lan	0.0343988	-0.0141026	36	10	M	44.2	Koyori	2011.9.29	33.791774,132.723105	3465	247247	161167	186186	198200	220222	244252
KYR16_04	0.993	0.007	T_lan	T_lan	0.99858	0	0	0.00043	0.00099	0	T_lan	T_lan	0.0269494	-0.000813896	37	9	M	49.5	Koyori	2011.9.29	33.791774,132.723105	3465	243249	167171	184186	198200	222232	244246
KYR16_05	0.991	0.009	T_lan	T_lan	0.99785	0	0	0.00092	0.00123	0	T_lan	T_lan	0.0165845	-0.00426964	39	10	M	55	Koyori	2011.9.29	33.791774,132.723105	3465	233233	175175	184184	198202	232232	246246
KYR16_06	0.994	0.006	T_lan	T_lan	0.99942	0	0	0.00012	0.00046	0	T_lan	T_lan	0.0191697	0.00901169	38	10	M	61.9	Koyori	2011.9.29	33.791774,132.723105	3465	263263	159163	184186	198198	228232	244244
KYR16_07	0.994	0.006	T_lan	T_lan	0.99937	0	0	0.00014	0.00049	0	T_lan	T_lan	0.0282993	0.00459297	37	10	M	49.4	Koyori	2011.9.29	33.791774,132.723105	3465	261263	157159	186186	198208	218218	246246
KYR16_08	0.992	0.008	T_lan	T_lan	0.99792	0	0	0.00088	0.0012	0	T_lan	T_lan	0.0271454	-0.0132142	37	10	M	52.7	Koyori	2011.9.29	33.791774,132.723105	3465	245245	161171	184186	198200	220220	244244
KYR17_01	0.8532	0.1468	T_lan	Hyb	0.21053	0	0.00146	0.66354	0.12412	0.00034	F2	T_lan	0.0441218	0.00214694	37	9	F	42.8	Koyori	2011.5.2	33.790829,132.72554	3747	233245	167175	186186	198198	216220	244258
KYR17_02	0.0597	0.9403	T_lim	T_lim	2e-05	0.83763	0.00011	0.12029	8e-05	0.04186	T_lim	×(Fig3よりT_lim)	-0.0226126	-0.0199516	33	10	F	36.8	Koyori	2011.5.2	33.790829,132.72554	3747	235235	165167	0	214218	218218	0
KYR17_03	0.0738	0.9262	T_lim	T_lim	0	0.60018	0.00012	0.2044	2e-05	0.19528	T_lim	T_lim	-0.0418974	-0.00954119	32	11	M	40.6	Koyori	2011.5.2	33.790829,132.72554	3747	233233	167167	184204	214214	220220	0
KYR17_04	0.6379	0.3621	Hyb	Hyb	0.00205	0.00012	0.00319	0.93966	0.04042	0.01456	F2	T_lan	0.0294347	-0.0388462	34	9	F	52.3	Koyori	2011.5.2	33.790829,132.72554	3747	233245	169169	184186	198214	218218	244246
KYR17_05	0.594	0.406	Hyb	Hyb	0.00066	0.00087	0.12704	0.71577	0.08758	0.06808	F2	T_lan	-0.0115383	0.00969294	36	10	M	53.5	Koyori	2011.5.2	33.790829,132.72554	3747	233235	167181	186206	198218	220220	244244
KYR17_06	0.0159	0.9841	T_lim	T_lim	0	0.96815	0	0.00976	0	0.02209	T_lim	T_lim	-0.0241442	-0.0125557	34	10	M	46.6	Koyori	2011.5.2	33.790829,132.72554	3747	247247	165177	196198	214214	216222	244254
KYR17_07	0.5275	0.4725	Hyb	Hyb	0.02393	0.11776	0.01622	0.73334	0.05533	0.05343	F2	T_lim	-0.0161362	0.00123694	33	10	F	41.4	Koyori	2011.5.2	33.790829,132.72554	3747	233243	167167	184186	210216	0	0
KYR17_08	0.0116	0.9884	T_lim	T_lim	0	0.98513	0	0.00377	0	0.0111	T_lim	T_lim	-0.040104	0.00263893	35	11	M	38.1	Koyori	2011.8.28	33.790829,132.72554	3747	233245	177177	198198	214218	216218	254262
KYR17_09	0.2065	0.7935	Hyb	Hyb	0	0.06372	0.00111	0.57854	6e-05	0.35657	F2	T_lim	-0.0266529	-0.0118076	32	11	M	38.4	Koyori	2011.8.28	33.790829,132.72554	3747	233247	173173	210210	198214	220226	244260
KYR17_10	0.016	0.984	T_lim	T_lim	0	0.96745	0	0.0102	0	0.02235	T_lim	T_lim	-0.0383247	-0.00107306	32	10	M	41.8	Koyori	2011.8.28	33.790829,132.72554	3747	245247	169173	188208	210214	220220	244254
KYR17_11	0.008	0.992	T_lim	T_lim	0	0.99407	0	0.00105	0	0.00488	T_lim	T_lim	-0.0312497	-0.0176488	32	11	M	36.2	Koyori	2011.8.28	33.790829,132.72554	3747	243247	169173	206206	212214	218220	254254
KYR17_12	0.2321	0.7679	Hyb	Hyb	0	0.28843	0.00032	0.61725	0.00028	0.09372	F2	T_lim	-0.0315333	-0.0136727	32	11	M	38.4	Koyori	2011.8.28	33.790829,132.72554	3747	245247	165165	186186	214218	216220	244262
KYR17_13	0.0109	0.9891	T_lim	T_lim	0	0.98624	0	0.00427	0	0.00949	T_lim	T_lim	-0.0360301	-0.0265523	34	11	NA	46.8	Koyori	2011.9.29	33.790829,132.72554	3747	243247	167173	190214	214214	220220	0
KYR17_14	0.991	0.009	T_lan	T_lan	0.99704	0	0	0.00117	0.00179	0	T_lan	T_lan	0.0344742	0.018395	36	10	NA	43.2	Koyori	2011.9.29	33.790829,132.72554	3747	239247	179179	186186	198202	218220	244244
KYR18_01	0.0557	0.9443	T_lim	T_lim	0	0.73473	0	0.09777	0	0.1675	T_lim	T_lim	-0.0326903	-0.0156155	34	11	M	46.4	Koyori	2011.9.29	33.79074,132.728019	4000	237247	169169	190198	210214	220220	244260
KYR18_02	0.007	0.993	T_lim	T_lim	0	0.99681	0	0.00039	0	0.00279	T_lim	T_lim	-0.0306651	0.0203461	35	10	F	47.6	Koyori	2011.9.29	33.79074,132.728019	4000	247247	169173	206212	210214	220220	260262
KYR18_03	0.009	0.991	T_lim	T_lim	0	0.9921	0	0.00138	0	0.00652	T_lim	T_lim	-0.0347663	-0.01356	34	10	M	46.4	Koyori	2011.9.29	33.79074,132.728019	4000	233243	167173	204204	210210	216222	254260
KYR18_04	0.007	0.993	T_lim	T_lim	0	0.99691	0	0.00032	0	0.00276	T_lim	T_lim	-0.0365709	0.00790028	35	10	M	44.8	Koyori	2011.9.29	33.79074,132.728019	4000	233243	167169	212214	214218	216216	254262
KYR18_05	0.008	0.992	T_lim	T_lim	0	0.99455	0	0.00092	0	0.00452	T_lim	T_lim	-0.035007	-0.00529292	34	10	M	43.9	Koyori	2011.9.29	33.79074,132.728019	4000	247247	167169	198210	214214	220220	248260
KYR18_06	0.01	0.99	T_lim	T_lim	0	0.98887	0	0.00265	0	0.00848	T_lim	T_lim	-0.0298223	-0.00985412	36	11	M	42.1	Koyori	2011.9.29	33.79074,132.728019	4000	233245	167173	196196	214214	220220	254254
NODR02_01	0.0341	0.9659	T_lim	T_lim	0	0.8984	0	0.04669	0	0.0549	T_lim	T_lim	-0.0325067	0.000813447	33	11	M	42.4	Nagaodani	2011.9.15	33.785446,132.721753	1880	0	167173	186196	214214	218220	254260
NODR02_02	0.992	0.008	T_lan	T_lan	0.99783	0	0	0.00071	0.00146	0	T_lan	T_lan	0.0148374	0.0101191	37	11	M	53	Nagaodani	2011.9.15	33.785446,132.721753	1880	239247	175177	186186	198200	228228	244244
NODR02_03	0.991	0.009	T_lan	T_lan	0.9971	0	0	0.00117	0.00173	0	T_lan	T_lan	0.0444275	-0.014495	36	10	M	42.4	Nagaodani	2011.9.15	33.785446,132.721753	1880	233245	161167	184186	198208	222228	244244
NODR02_04	0.979	0.021	T_lan	T_lan	0.97688	0	0	0.01689	0.00622	0	T_lan	T_lan	0.0330132	-0.016328	38	10	M	51.6	Nagaodani	2011.9.15	33.785446,132.721753	1880	243247	167173	186186	198198	220222	246246
NODR02_05	0.013	0.987	T_lim	T_lim	0	0.98072	0	0.00543	0	0.01385	T_lim	T_lim	-0.0378463	0.0130239	34	11	M	41.1	Nagaodani	2011.9.15	33.785446,132.721753	1880	233245	165167	204204	212214	216222	260262
NODR02_06	0.99	0.01	T_lan	T_lan	0.99594	0	0	0.00187	0.00219	0	T_lan	T_lan	0.018267	-0.00680086	36	10	M	50	Nagaodani	2011.9.15	33.785446,132.721753	1880	237247	167177	186186	198198	218228	244246
NODR02_07	0.989	0.011	T_lan	T_lan	0.99482	0	0	0.00248	0.00271	0	T_lan	T_lan	0.0268848	-0.0149007	39	10	F	50.5	Nagaodani	2011.9.15	33.785446,132.721753	1880	233241	163165	184186	198208	218220	246246
NODR02_08	0.0215	0.9785	T_lim	T_lim	0	0.96616	0	0.01022	0	0.02362	T_lim	T_lim	-0.0234235	-0.0152085	35	11	M	42.6	Nagaodani	2011.9.15	33.785446,132.721753	1880	245247	165167	210210	210218	216220	258260
NODR02_09	0.987	0.013	T_lan	T_lan	0.99111	0	1e-05	0.00542	0.00347	0	T_lan	T_lan	0.0254016	-0.0016469	36	10	F	47.7	Nagaodani	2011.9.15	33.785446,132.721753	1880	245247	167167	184186	198198	218220	244244
NODR02_10	0.987	0.013	T_lan	T_lan	0.99049	0	1e-05	0.00592	0.00358	0	T_lan	T_lan	0.0305053	-0.0110352	38	10	M	44.2	Nagaodani	2011.9.15	33.785446,132.721753	1880	235245	167167	186186	198202	220228	0
NODR02_11	0.1703	0.8297	T_lim	Hyb	0	0.16333	0.00523	0.4545	0.00019	0.37675	unknown_hybrid	T_lim	0.00919571	-0.0147265	33	10	M	48.8	Nagaodani	2011.9.15	33.785446,132.721753	1880	233245	169169	184206	198214	220220	254254
NODR02_12	0.987	0.013	T_lan	T_lan	0.99201	0	0	0.00469	0.0033	0	T_lan	T_lan	0.0248498	0.00406895	36	10	M	52.6	Nagaodani	2011.9.15	33.785446,132.721753	1880	245247	159167	184186	202208	220220	244244
NODR02_13	0.989	0.011	T_lan	T_lan	0.99474	0	0	0.00276	0.0025	0	T_lan	T_lan	0.0233683	-0.00782974	37	10	M	45.1	Nagaodani	2011.9.15	33.785446,132.721753	1880	245247	167177	186186	198198	214218	244244
NODR02_14	0.3979	0.6021	Hyb	Hyb	0	0.00177	0.27685	0.50117	0.02253	0.19767	F2	T_lim	0.00703051	-0.0324457	36	10	M	54.7	Nagaodani	2011.9.15	33.785446,132.721753	1880	247247	167167	184204	198214	214216	244254
NODR02_15	0.987	0.013	T_lan	T_lan	0.99201	0	0	0.0048	0.00318	0	T_lan	T_lan	0.0290022	-0.0133494	38	10	M	52.8	Nagaodani	2011.9.15	33.785446,132.721753	1880	235247	161167	186186	200202	220222	244244
NODR02_16	0.009	0.991	T_lim	T_lim	0	0.9912	0	0.00178	0	0.00702	T_lim	T_lim	-0.020194	0.00144093	35	9	M	45.5	Nagaodani	2011.9.15	33.785446,132.721753	1880	247247	167167	196196	210214	216222	254254
NODR02_17	0.5812	0.4188	Hyb	Hyb	0.00022	0.0001	0.29188	0.54686	0.07478	0.08616	F2	T_lim	0.00525966	-0.0188145	37	10	F	54.1	Nagaodani	2011.9.15	33.785446,132.721753	1880	247259	165177	186198	198218	218218	246254
NODR02_18	0.006	0.994	T_lim	T_lim	0	0.99812	0	0.00015	0	0.00173	T_lim	T_lim	-0.034231	0.00312376	34	10	F	44.9	Nagaodani	2011.9.15	33.785446,132.721753	1880	233247	169173	204206	214214	216216	254254
NODR02_19	0.987	0.013	T_lan	T_lan	0.99142	0	0	0.0052	0.00337	0	T_lan	T_lan	0.0154779	0.00075197	38	10	M	52.8	Nagaodani	2011.9.15	33.785446,132.721753	1880	245247	167167	184184	198198	218220	244244
NODR02_20	0.987	0.013	T_lan	T_lan	0.98973	0	1e-05	0.00646	0.00379	0	T_lan	T_lan	0.0171896	-0.00228957	39	10	M	59.8	Nagaodani	2011.9.15	33.785446,132.721753	1880	243251	167177	186186	198198	220232	0
NODR02_21	0.979	0.021	T_lan	T_lan	0.9716	0	5e-05	0.02097	0.00736	1e-05	T_lan	T_lan	0.0327773	-0.0104396	37	10	F	50.8	Nagaodani	2011.9.15	33.785446,132.721753	1880	233241	167177	186186	198198	220220	0
NODR02_22	0.9587	0.0413	T_lan	T_lan	0.87833	0	0.00019	0.08762	0.03381	4e-05	T_lan	T_lan	0.018126	-0.0116024	36	10	M	46.6	Nagaodani	2011.9.15	33.785446,132.721753	1880	255257	167177	186186	198202	218218	0
NODR02_23	0.99	0.01	T_lan	T_lan	0.99538	0	0	0.00237	0.00225	0	T_lan	T_lan	0.022025	0.00624971	36	10	F	50.1	Nagaodani	2011.9.15	33.785446,132.721753	1880	235249	167167	186186	202202	218220	244244
NODR02_24	0.993	0.007	T_lan	T_lan	0.99881	0	0	0.00038	0.00082	0	T_lan	T_lan	0.0193903	0.00079077	39	10	M	51.2	Nagaodani	2011.9.15	33.785446,132.721753	1880	241251	167167	186186	198198	222232	246246
NODR02_25	0.8554	0.1446	T_lan	Hyb	0.40047	0.00029	0.00094	0.53691	0.0607	0.00068	F2	T_lan	0.0306053	0.00586564	38	10	M	50.4	Nagaodani	2011.9.15	33.785446,132.721753	1880	243243	167169	186186	198198	220222	258264
NODR02_26	0.991	0.009	T_lan	T_lan	0.99721	0	0	0.00125	0.00153	0	T_lan	T_lan	0.0298712	-0.00910556	37	10	M	58.6	Nagaodani	2011.9.15	33.785446,132.721753	1880	245245	165175	184186	198202	220220	246246
NODR02_27	0.99	0.01	T_lan	T_lan	0.99532	0	0	0.00255	0.00213	0	T_lan	T_lan	0.0358131	-0.0105397	38	10	M	50	Nagaodani	2011.9.15	33.785446,132.721753	1880	243243	161167	184184	198202	218220	244246
NODR02_28	0.993	0.007	T_lan	T_lan	0.99842	0	0	0.00051	0.00108	0	T_lan	T_lan	0.0205034	-0.00960437	37	10	M	48.2	Nagaodani	2011.9.15	33.785446,132.721753	1880	241243	161167	184186	198198	218228	244244
NODR02_29	0.99	0.01	T_lan	T_lan	0.99569	0	0	0.00199	0.00232	0	T_lan	T_lan	0.0261877	0.000949069	36	10	F	55.6	Nagaodani	2011.9.15	33.785446,132.721753	1880	239247	167177	186186	198198	218228	244244
NODR02_30	0.992	0.008	T_lan	T_lan	0.99817	0	0	0.00066	0.00117	0	T_lan	T_lan	0.0185864	-0.0208143	37	10	M	47.1	Nagaodani	2011.9.15	33.785446,132.721753	1880	241251	159159	186186	198200	214220	0
NODR02_31	0.964	0.036	T_lan	T_lan	0.94815	0	7e-05	0.03399	0.01777	1e-05	T_lan	T_lan	0.0137422	0.00999012	37	10	M	60.6	Nagaodani	2011.9.15	33.785446,132.721753	1880	245245	159177	186186	198198	220220	244254
NODR02_32	0.993	0.007	T_lan	T_lan	0.99867	0	0	0.00045	0.00087	0	T_lan	T_lan	0.0267963	-0.0235281	37	10	M	54.5	Nagaodani	2011.9.15	33.785446,132.721753	1880	261263	175179	184186	198198	220220	244244
NODR02_33	0.006	0.994	T_lim	T_lim	0	0.99785	0	0.00018	0	0.00197	T_lim	T_lim	-0.0348231	0.000274322	34	11	M	44.6	Nagaodani	2011.9.15	33.785446,132.721753	1880	233247	169169	212214	214218	216220	260262
NODR02_34	0.012	0.988	T_lim	T_lim	0	0.98165	0	0.00463	0	0.01373	T_lim	T_lim	-0.0414276	-0.0131274	33	11	M	45	Nagaodani	2011.9.15	33.785446,132.721753	1880	233247	167173	206206	214214	220220	244260
NODR02_35	0.991	0.009	T_lan	T_lan	0.99683	0	0	0.00135	0.00181	0	T_lan	T_lan	0.0127063	0.00253282	38	NA	F	54.9	Nagaodani	2011.9.15	33.785446,132.721753	1880	243259	163167	186186	198198	220228	244244
NODR02_36	0.9922	0.0078	T_lan	T_lan	0.99816	0	0	0.00073	0.00111	0	T_lan	T_lan	0.0308275	-0.0146221	38	10	M	52.5	Nagaodani	2011.9.15	33.785446,132.721753	1880	241245	167167	184186	198198	218218	244246
NODR02_37	0.008	0.992	T_lim	T_lim	0	0.99411	0	0.00108	0	0.00482	T_lim	T_lim	-0.0414046	0.00536949	33	11	M	52	Nagaodani	2011.9.15	33.785446,132.721753	1880	243247	167173	212214	210214	220220	260260
NODR02_38	0.9542	0.0458	T_lan	T_lan	0.87842	0	0	0.061	0.06057	0	T_lan	T_lan	0.0330351	0.00155753	37	10	M	56	Nagaodani	2011.9.15	33.785446,132.721753	1880	241249	165175	186186	198198	218218	246262
NODR02_39	0.019	0.981	T_lim	T_lim	0	0.9616	0	0.01063	0	0.02777	T_lim	T_lim	-0.0328677	-0.00227767	35	11	M	46.9	Nagaodani	2011.9.15	33.785446,132.721753	1880	233247	167169	186206	214214	220220	254254
NODR02_40	0.9918	0.0082	T_lan	T_lan	0.9974	0	0	0.00106	0.00154	0	T_lan	T_lan	0.0164004	-0.00688995	37	10	M	49.9	Nagaodani	2011.9.15	33.785446,132.721753	1880	0	161167	186186	198202	214220	246246
NODR02_41	0.5716	0.4284	Hyb	Hyb	0.00013	5e-05	0.30024	0.54252	0.0703	0.08677	F2	T_lim	-0.0144969	-0.0116801	34	10	M	48.3	Nagaodani	2011.9.15	33.785446,132.721753	1880	233245	171177	186196	198212	218220	246254
NODR02_42	0.9716	0.0284	T_lan	T_lan	0.9699	0	0	0.01745	0.01265	0	T_lan	T_lan	0.019795	0.000268865	37	10	F	45.6	Nagaodani	2011.9.15	33.785446,132.721753	1880	241259	167167	184186	198198	218220	244254
NODR02_43	0.013	0.987	T_lim	T_lim	0	0.98129	0	0.0043	0	0.01441	T_lim	T_lim	-0.028072	-0.00385313	35	10	F	44.8	Nagaodani	2011.9.15	33.785446,132.721753	1880	235245	169169	210210	214226	216220	244260
NODR02_44	0.9908	0.0092	T_lan	T_lan	0.9968	0	0	0.00147	0.00172	0	T_lan	T_lan	0.0367369	-0.0264769	NA	10	F	47.4	Nagaodani	2011.9.15	33.785446,132.721753	1880	245245	159167	186192	198208	218220	244244
NODR02_45	0.8744	0.1256	T_lan	T_lan	0.51591	4e-05	0.00035	0.42356	0.05992	0.00021	T_lan	T_lan	0.0299194	-0.00399896	37	9	M	48	Nagaodani	2011.9.15	33.785446,132.721753	1880	233243	167169	186186	198198	220220	244244
NODR02_46	0.01	0.99	T_lim	T_lim	0	0.98898	0	0.0026	0	0.00842	T_lim	T_lim	-0.0331846	-0.0183644	34	11	M	41.7	Nagaodani	2011.9.15	33.785446,132.721753	1880	245247	167167	210210	210214	216220	254254
NODR02_47	0.012	0.988	T_lim	T_lim	0	0.98198	0	0.00438	0	0.01364	T_lim	T_lim	-0.0325778	0.00138318	34	11	M	45.1	Nagaodani	2011.9.15	33.785446,132.721753	1880	233247	165169	206210	218218	220220	244254
NODR06_01	0.993	0.007	T_lan	T_lan	0.99879	0	0	0.00038	0.00083	0	T_lan	T_lan	0.00376034	-0.0203759	37	10	M	84.5	Nagaodani	2011.10.4	33.785386,132.719868	1714	245261	161161	184186	200202	218220	244244
NODR09_01	0.009	0.991	T_lim	T_lim	0	0.99211	0	0.00111	0	0.00677	T_lim	T_lim	-0.0313906	-0.0142355	34	10	F	46.4	Nagaodani	2011.11.1	33.785424,132.727420	2418	247247	169169	206214	210210	216220	244254
NODR09_02	0.012	0.988	T_lim	T_lim	0	0.983	0	0.00416	0	0.01284	T_lim	T_lim	-0.0261538	-0.0136775	33	11	F	46.2	Nagaodani	2011.11.1	33.785424,132.727420	2418	233247	0	210210	214214	216220	244254
NODR09_03	0.012	0.988	T_lim	T_lim	0	0.98123	0	0.00375	0	0.01502	T_lim	T_lim	-0.026358	0.00524364	33	11	M	49.8	Nagaodani	2011.11.1	33.785424,132.727420	2418	247255	167169	206214	210210	216218	244260
HSR01_01	0.008	0.992	T_lim	T_lim	0	0.99493	0	0.00087	0	0.0042	T_lim	T_lim(Fig3より)	NA	NA	NA	NA	NA	NA	Shigenobu_RS	2012.6.15(吉見データより)	33.784661,132.88058	19061	233235	177177	196198	210218	216220	260260
HSR01_02	0.011	0.989	T_lim	T_lim	0	0.98984	0	0.00197	0	0.00819	T_lim	T_lim(Fig3より)	NA	NA	NA	NA	NA	NA	Shigenobu_RS	2012.6.15(吉見データより)	33.784661,132.88058	19061	233251	167177	198210	212214	216216	260260
MSR_a	0.989	0.011	T_lan	T_lan	0.99471	0	0	0.00278	0.00251	0	T_lan	T_lan	0.0175956	0.0013834	36	11	NA	NA	Shigenobu_RS	2010_7_9	33.780824,132.791748	10943	247251	0	184186	198200	218222	244246
MSR_b	0.9912	0.0088	T_lan	T_lan	0.99745	0	0	0.00111	0.00144	0	T_lan	T_lan	0.0113801	0.0150507	36	11	NA	NA	Shigenobu_RS	2010_7_9	33.780824,132.791748	10943	251263	159167	186186	200200	220220	244244
MSR_c	0.979	0.021	T_lan	T_lan	0.98075	0	0	0.01414	0.0051	0	T_lan	T_lan(Fig3より)	NA	NA	NA	NA	NA	NA	Shigenobu_RS	2010_7_9	33.780824,132.791748	10943	257257	173173	186186	0	214220	246246
MSR_d	0.993	0.007	T_lan	T_lan	0.99874	0	0	0.00036	0.0009	0	T_lan	T_lan(Fig3より)	NA	NA	NA	NA	NA	NA	Shigenobu_RS	2010_7_9	33.780824,132.791748	10943	241241	161167	186186	200200	220228	244244
OTR01_01	0.0093	0.9907	T_lim	T_lim	0	0.99108	0	0.00206	0	0.00686	T_lim	T_lim(Fig3より)	NA	NA	NA	NA	NA	NA	Shigenobu_RS	2012.6.14	33.786798,132.885143	19580	233235	173177	198206	214226	220222	260262
OTR01_02	0.0942	0.9058	T_lim	T_lim	0	0.70331	0	0.23813	0	0.05856	T_lim	T_lim	-0.0350336	0.00827374	34	11	F	53.8	Shigenobu_RS	2012.6.14	33.786798,132.885143	19580	233233	167167	186186	218226	216222	260260
OTR01_03	0.0176	0.9824	T_lim	T_lim	0	0.96255	0	0.01364	0	0.02381	T_lim	T_lim(Fig3より)	NA	NA	NA	NA	NA	NA	Shigenobu_RS	2012.6.14	33.786798,132.885143	19580	233233	167177	196198	212212	220222	244260
OTR01_04	0.008	0.992	T_lim	T_lim	0	0.99422	0	0.00106	0	0.00473	T_lim	T_lim	-0.0305749	0.000290598	33	11	M	57.8	Shigenobu_RS	2012.6.14	33.786798,132.885143	19580	233235	167167	198206	212214	216220	260260
OTR01_05	0.007	0.993	T_lim	T_lim	0	0.99625	0	0.00048	0	0.00326	T_lim	T_lim(Fig3より)	NA	NA	NA	NA	NA	NA	Shigenobu_RS	2012.6.14	33.786798,132.885143	19580	233233	167173	196210	214218	216220	260262
OTR01_06	0.007	0.993	T_lim	T_lim	0	0.99576	0	0.00065	0	0.00359	T_lim	T_lim(Fig3より)	NA	NA	NA	NA	NA	NA	Shigenobu_RS	2012.6.14	33.786798,132.885143	19580	233235	167167	206206	212218	216216	260262
OTR01_07	0.2885	0.7115	Hyb	Hyb	0	0.0417	0	0.82329	0	0.135	F2	T_lim	-0.0265011	-0.0141831	35	11	F	56.2	Shigenobu_RS	2012.6.14	33.786798,132.885143	19580	233235	167175	186186	210210	220220	260260
SNR01_01	0.99	0.01	T_lan	T_lan	0.99648	0	0	0.0014	0.00213	0	T_lan	T_lan	0.0322006	-0.0103602	36	9	M	71.7	Shigenobu_RS	2011.12.2	33.785071,132.877471	18754	241251	171173	184186	198200	218220	244246
TBR01_01	0.993	0.007	T_lan	T_lan	0.99845	0	0	0.00053	0.00102	0	T_lan	T_lim	0.0118927	0.00335722	37	10	M	50	Shigenobu_RS	2011.10.6	33.781921,132.791501	10845	241251	165175	184186	198198	0	246246
TBR01_02	0.985	0.015	T_lan	T_lan	0.98921	0	0	0.00497	0.00581	0	T_lan	T_lan	0.0154086	0.00368665	37	10	M	62.6	Shigenobu_RS	2011.10.6	33.781921,132.791501	10845	241241	171173	186188	198198	218222	244246
TBR01_03	0.994	0.006	T_lan	T_lan	0.99941	0	0	0.00012	0.00046	0	T_lan	T_lan	0.0329731	0.00798499	37	10	M	51.6	Shigenobu_RS	2011.10.6	33.781921,132.791501	10845	241241	161161	186186	198198	218222	246246
TBR01_04	0.0573	0.9427	T_lim	T_lim	0	0.85633	0	0.0314	0	0.11228	T_lim	T_lim	-0.0384519	-0.00440998	34	10	M	48	Shigenobu_RS	2011.10.6	33.781921,132.791501	10845	233233	185187	196206	214218	216218	246262
