# Supplementary material for: Hybridization between an endangered freshwater fish and an introduced congeneric species and consequent genetic introgression
Source: PLoS One. 2019 Feb 14;14(2):e0212452. doi: 10.1371/journal.pone.0212452 (PMC6375628; doi:10.1371/journal.pone.0212452)
Supplement: S2 Table — Ho, observed heterozygosity; He, expected heterozygosity. HWE, the Hardy–Weinberg equilibrium. * denotes significant deviation from HWE after Bonferroni correction. (XLSX) [file pone.0212452.s002.xlsx]

## Sheet: resultsummarytable
S2 Table. Allelic variability at six microsatellite loci in populations of Tanakia lanceolata, T. limbata, and their hybrids in Matsuyama. Ho, observed heterozygosity; He, expected heterozygosity, HWE, the Hardy–Weinberg equilibrium. * denotes significant deviation from HWE after Bonferroni correction.
Genotype	Number of individuals	Locus	Number of alleles	Ho	He	Allelic range	G-W stats.	P value of HWE test
T. lanceolata	104	RC363	17	0.79798	0.9154	32	0.51515	<0.0001*
		RC317A	13	0.59794	0.81219	24	0.52	0.0003*
		Rser02	4	0.36538	0.43669	8	0.44444	0.2329
		Rser10	5	0.46602	0.51276	12	0.38462	0.5858
		Rser07	8	0.69608	0.77185	18	0.42105	0.3079
		Rser03	5	0.43434	0.47572	18	0.26316	0.2758
T. limbata	84	RC363	9	0.7037	0.73215	22	0.3913	0.789
		RC317A	8	0.71084	0.73311	24	0.32	0.1753
		Rser02	12	0.74699	0.87667	30	0.3871	0.0009*
		Rser10	6	0.60241	0.67594	28	0.2069	0.0379
		Rser07	4	0.58333	0.61491	6	0.57143	0.142
		Rser03	8	0.74074	0.73422	20	0.38095	0.07292
T. lanceolata × T. limbata	23	RC363	7	0.73913	0.77874	26	0.25926	0.3299
		RC317A	9	0.52174	0.80676	16	0.52941	0.0042
		Rser02	8	0.56522	0.69952	28	0.27586	0.1101
		Rser10	8	0.82609	0.77585	28	0.27586	0.3924
		Rser07	8	0.61905	0.66899	18	0.42105	0.3097
		Rser03	7	0.85714	0.80604	20	0.33333	0.112
