# Supplementary material for: Hybridization between an endangered freshwater fish and an introduced congeneric species and consequent genetic introgression
Source: PLoS One. 2019 Feb 14;14(2):e0212452. doi: 10.1371/journal.pone.0212452 (PMC6375628; doi:10.1371/journal.pone.0212452)
Supplement: S3 Table — (XLSX) [file pone.0212452.s003.xlsx]

## Sheet: Sheet1
S3 Table. Efficiency and accuracy of genotype assignment on our data using by NewHybrids.
Genotype	Number of individuals actually in the dataset	Number of individuals assigned by NewHybrids	Number of individuals that were correctly assigned	Eficiency (%)	Accuracy (%)
T. lanceolata	81	91	78	96.2963	85.7143
T. limbata	68	79	66	97.0588	83.5443
F1 (T. lanceolata × T. limbata)	100	128	90	90	70.3125
F2 (F1 × F1)	100	42	35	35	83.3333
F1 × T. lanceolata	100	95	71	71	74.7368
F1 × T. limbata	100	71	58	58	81.6901
